# Supplementary material for: Sensor Arrays for Electrochemical Detection of PCR-Amplified Genes Extracted from Cells Suspended in Environmental Waters
Source: Sensors (Basel). 2024 Nov 8;24(22):7182. doi: 10.3390/s24227182 (PMC11598411; doi:10.3390/s24227182)
Supplement: Supplementary file 1 [file sensors-24-07182-s001.zip]

Archive with 1 entries (1 files):
- sensors-3252353-supplementary.pdf
